# Supplementary material for: Family‐centred care interventions for children with chronic conditions: A scoping review
Source: Health Expect. 2024 Feb 2;27(1):e13897. doi: 10.1111/hex.13897 (PMC10837485; doi:10.1111/hex.13897)
Supplement: Supplementary file 5 — Supporting information. [file HEX-27-e13897-s002.xlsx]

## Sheet: Appendix 5 Study + intervention
Author, year	Country	Study design	Sample size category	Health care conditions	Intervention development: collaborator groups	Intervention development: Activities
Alsem et al. 2019	The Netherlands	Mixed methods	91-150	Physical and motor disabilities	Caregivers, health care providers, others (IT specialists)	Literature synthesis, needs identified, identification of theory/framework, content/design idea- and feedback-seeking activities; piloting/refining the intervention, others (User-centred digital tool design)
An et al. 2019a; An et al. 2019b	South Korea	RCT	31-90	Physical and motor disabilities	Unspecified	Literature synthesis, identification of theory/framework
Barriteau et al. 2020	United States	Retrospective cohort	91-150	Hematological conditions	Hospital/clinic administration	Literature synthesis, identification of theory/framework, content/design idea- and feedback-seeking activities
Beck et al. 2019	United States	Qualitative	31-90	Complex and comorbid conditions and needs	Caregivers	Needs identified, identification of theory/framework, content/design idea- and feedback-seeking activities
Bosak et al. 2019	United States	Quasi-experimental	0-30	Developmental conditions and delays	Caregivers, subject/content experts, health care providers	Identification of theory/framework, content/design idea- and feedback-seeking activities
Callahan et al. 2019	United States	Prospective cohort	31-90	Cardiological conditions	Caregivers, health care providers, others (Social workers)	Literature synthesis, content/design idea- and feedback-seeking activities
Cama et al. 2020	United States	Cross-sectional	>300	Mental and behavioural conditions	Unspecified	Unspecified
Camden 2019	Canada	Mixed methods	0-30	Developmental conditions and delays	Caregivers, others (Provincial patient association)	Piloting/refining the intervention
Caskey et al. 2019	United States	RCT	>300	Complex and comorbid conditions and needs	Subject/content experts, hospital/clinic administration	Content/design idea- and feedback-seeking activities
Chakravorty et al. 2019	United States	Quasi-experimental	151-300	Pulmonary conditions	Caregivers, subject/content experts, health care providers, others (Quality Improvement Advisor)	Content/design idea- and feedback-seeking activities
Cho et al. 2019	United States	Theoretical paper/ framework	N/A	Mental and behavioural conditions	Health care providers	Needs identified
Clark et al. 2019	United States	Quasi-experimental	31-90	Developmental conditions and delays	Children, health care providers, hospital/clinic administration, others (Child life specialists, support services)	Literature synthesis, needs identified, content/design idea- and feedback-seeking activities
Dadds et al 2019	Australia	RCT	151-300	Mental and behavioural conditions	Unspecified	Identification of theory/framework
Dean et al. 2019	Canada	Quasi-experimental	31-90	Complex and comorbid conditions and needs	Health care providers, others (Provincial health network)	Needs identified, others (identification of service utilization using historical data)
Di Giuseppe et al. 2020	Canada	Quasi-experimental	0-30	Oncological conditions	Caregivers, health care providers, others (Professional production team, allied health professionals)	Needs identified, content/design idea- and feedback-seeking activities, piloting/refining the intervention
Donnelly et al. 2020	United States	Retrospective cohort	0-30	Complex and comorbid conditions and needs	Unspecified	Identification of theory/framework
Eberhart et al 2019	United States	Qualitative	0-30	Pulmonary conditions	Children, caregivers, health care providers, others (Public health, environmental activists, social workers, community advocates)	Literature synthesis, needs identified, identification of theory/framework, content/design idea- and feedback-seeking activities, piloting/refining the intervention
El-Shanawany et al. 2019	United Kingdom	Mixed methods	>300	Autoimmune disorders	Health care providers	Identification of theory/framework
Feehan et al. 2020	United States	Prospective cohort	>300	Complex and comorbid conditions and needs	Unspecified	Identification of theory/framework
Feeley et al. 2020	Canada	Quasi-experimental	91-150	Complex and comorbid conditions and needs	Unspecified	Unspecified
Fortini et al. 2020	Argentina	Quasi-experimental	91-150	Neurological and cognitive conditions	Subject/content experts, hospital/clinic administration	Unspecified
Geng et al. 2019	China	RCT	91-150	Complex and comorbid conditions and needs	Unspecified	Unspecified
Gilljam et al. 2020	Norway	Quasi-experimental, mixed methods	0-30	Oncological conditions	Children, caregivers, health care providers, others (Social workers)	Literature synthesis, content/design idea- and feedback-seeking activities
Green et al. 2019	United States	Quasi-experimental	N/A	Pulmonary conditions	Caregivers, others (Existing intervention staff)	Literature synthesis, needs identified, content/design idea- and feedback-seeking activities
Hendricks-Ferguson and Haase 2019	United States	Qualitative	0-30	Oncological conditions	Caregivers	Identification of theory/framework, piloting/refining the intervention
Hsieh et al. 2020	Taiwan	RCT	0-30	Physical and motor disabilities	Children, caregivers, health care providers, others (Social workers, direct service providers)	Identification of theory/framework, piloting/refining the intervention
Jacob et al. 2019	United States	Cross-sectional	0-30	Hematological conditions	Caregivers	Piloting/refining the intervention
Jerome et al. 2019	United States	Quasi-experimental	151-300	Developmental conditions and delays	Children, caregivers, health care providers, others (Teachers)	Identification of theory/framework, piloting/refining the intervention
Keetley et al. 2020	United Kingdom	Unspecified	91-150	Neurological and cognitive conditions	Children, caregivers, hospital/clinic administration, others (Community clinic managers)	Needs identified, content/design idea- and feedback-seeking activities, piloting/refining the intervention
King et al. 2019	Canada	Qualitative	0-30	Uncategorized	Unspecified	Literature synthesis, identification of theory/framework
Kofoed and Thomsen 2019	Denmark	Quasi-experimental	91-150	Endocrinological conditions	Unspecified	Unspecified
Kolko et al. 2020; Hsiung et al. 2019	United States	RCT	151-300; 31 - 90	Developmental conditions and delays	Children, caregivers, health care providers	Identification of theory/framework, content/design idea- and feedback-seeking activities, piloting/refining the intervention
Kumar et al. 2019	India	RCT	31-90	Cardiological conditions	Unspecified	Unspecified
Lachal et al. 2019	France	Mixed methods	31-90	Uncategorized	Unspecified	Identification of theory/framework
Lawson et al. 2020	Canada	Quasi-experimental	91-150	Endocrinological conditions	Health care providers, others (pediatric diabetes educators)	Literature synthesis, content/design idea- and feedback-seeking activities
Lindstrom et al 2020	United States	Mixed methods	0-30	Complex and comorbid conditions and needs	Caregivers, health care providers, hospital/clinic administration, others (Care manager)	Literature synthesis, needs identified, identification of theory/framework, content/design idea- and feedback-seeking activities, piloting/refining the intervention
Mayan et al. 2020	Canada	Qualitative	31-90	Uncategorized	Unspecified	Unspecified
McRoberts et al. 2019	United States	Quasi-experimental	31-90	Complex and comorbid conditions and needs	Hospital/clinic administration	Needs identified, identification of theory/framework, content/design idea- and feedback-seeking activities, piloting/refining the intervention
Miller et al. 2019	United States	Mixed methods	0-30	Oncological conditions	Children, caregivers	Piloting/refining the intervention
Ming et al. 2019	United States	Mixed methods	31-90	Complex and comorbid conditions and needs	Unspecified	Unspecified
Moeenuddin et al. 2019	United States	Quasi-experimental	0-30	Complex and comorbid conditions and needs	Unspecified	Unspecified
Mutambo et al. 2020	South Africa	Qualitative	31-90	Autoimmune disorders	Others (NGO)	Identification of theory/framework
Nagae et al. 2019	Japan	Quasi-experimental	31-90	Developmental conditions and delays	Children, caregivers	Piloting/refining the intervention
NICE 2019a	Not applicable	Clinical guidelines	N/A	Mental and behavioural conditions	Caregivers, subject/content experts, health care providers, others (Service users, public)	Literature synthesis, content/design idea- and feedback-seeking activities
NICE 2019b	Not applicable	Clinical guidelines	N/A	Developmental conditions and delays	Caregivers, subject/content experts, health care providers, others (Service users, public)	Literature synthesis, content/design idea- and feedback-seeking activities
NICE 2019c	Not applicable	Clinical guidelines	N/A	Complex and comorbid conditions and needs	Caregivers, subject/content experts, health care providers, others (Service users, public)	Literature synthesis, content/design idea- and feedback-seeking activities
Niemann et al. 2020	United States	Theoretical paper/ framework	N/A	Neurological and cognitive conditions	Children, caregivers	Identification of theory/framework, content/design idea- and feedback-seeking activities
Niemitz et al. 2019	Germany	Quasi-experimental	91-150	Pulmonary conditions	Children, caregivers, health care providers	Literature synthesis, needs identified, identification of theory/framework, content/design idea- and feedback-seeking activities, piloting/refining the intervention
Nilses et al. 2019	Sweden	Qualitative	0-30	Developmental conditions and delays	Unspecified	Identification of theory/framework
Nkoy et al. 2019	United States	Quasi-experimental	>300	Pulmonary conditions	Caregivers, health care providers, hospital/clinic administration, others (Insurance company, department of health, web developer/ programmer)	Needs identified, content/design idea- and feedback-seeking activities, piloting/refining the intervention
Parikh et al. 2020	United States	RCT	31-90	Pulmonary conditions	Children, caregivers, health care providers, others (insurance companies)	Needs identified, content/design idea- and feedback-seeking activities, piloting/refining the intervention
Patel et al. 2019	United States	RCT	>300	Pulmonary conditions	Subject/content experts, health care providers	identification of theory/framework, piloting/refining the intervention
Sadof et al. 2019	United States	Quasi-experimental	151-300	Complex and comorbid conditions and needs	Unspecified	Piloting/refining the intervention
Santos Malavé et al. 2019	United States	Qualitative	0-30	Pulmonary conditions	Caregivers, health care providers, others (Data analysts, data architects, clinical data specialists)	needs identified, identification of theory/framework, content/design idea- and feedback-seeking activities, piloting/refining the intervention
Sleath et al. 2019	United States	RCT	>300	Pulmonary conditions	Children, caregivers, health care providers	Needs identified, identification of theory/framework, content/design idea- and feedback-seeking activities
Trace et al. 2020	United Kingdom	Qualitative	0-30	Renal conditions	Unspecified	Unspecified
Uhm and Kim 2019	South Korea	Quasi-experimental	31-90	Cardiological conditions	Unspecified	Literature synthesis, identification of theory/framework, content/design idea- and feedback-seeking activities, piloting/refining the intervention
Vusio et al. 2020	United Kingdom	Theoretical paper/ framework	N/A	Mental and behavioural conditions	Children	Content/design idea- and feedback-seeking activities
Wihak et al 2020	United States	Mixed methods	0-30	Hematological conditions	Children, caregivers, health care providers, others (Social workers, child life provider, patient advocate, community consultant, video production company, education editor)	Piloting/refining the intervention
Yamada et al. 2020	Canada	Cross-sectional	0-30	Complex and comorbid conditions and needs	Caregivers, health care providers, others (School/ day care staff)	Needs identified, content/design idea- and feedback-seeking activities, piloting/refining the intervention
Young et al. 2019	Canada	RCT	31-90	Developmental conditions and delays	Caregivers, health care providers	Needs identified, content/design idea- and feedback-seeking activities, piloting/refining the intervention

## Sheet: OLD T3 (analysis, counts)
Author, yr, citation	Access to care	Information sharing	Care coordination	Family involvement	Physical comfort	Emotional support	Respect	Continuity of care
Alsem et al. 2019	No	Yes1	No	Yes2	No	No	No	No	1
An et al. 2019; An et al. 2018	No	Yes2	No	Yes1	No	No	Yes1	No	2	Interventions with no objectives
Barriteau et al. 2020	Yes1	Yes1	Yes1	Yes3	No	No	Yes3	No	3	15
Beck et al. 2019	No	Yes2	No	Yes2	No	No	Yes2	No	0
Bosak et al. 2019	No	No	No	Yes1	No	No	Yes1	No	2
Callahan et al. 2019	No	No	No	Yes2	No	Yes1	No	No	1
Cama et al. 2020	Yes1	No	Yes1	No	No	No	Yes3	No	2
Camden 2019	Yes2	Yes2	No	No	No	No	No	No	0
Caskey et al. 2019	Yes2	Yes2	Yes2	Yes1	No	No	No	Yes2	1
Chakravorty et al. 2019	Yes2	Yes2	Yes2	Yes2	No	No	Yes2	No	0
Cho et al. 2019	Yes1	Yes1	Yes2	No	No	No	No	Yes1	3
Clark et al. 2019	Yes2	Yes2	Yes2	Yes2	Yes2	Yes2	Yes2	Yes2	0
Dadds et al 2019	Yes2	Yes1	No	Yes1	No	Yes2	No	No	2
Dean et al. 2019	Yes1	Yes4	No	No	No	No	No	No	1
Di Giuseppe et al. 2020	No	Yes1	No	Yes3	No	Yes3	No	No	1
Donnelly et al. 2020	Yes2	Yes2	Yes2	Yes2	No	Yes2	Yes2	Yes2	0
Eberhart et al 2019	Yes1	Yes1	No	Yes1	No	No	Yes1	No	4
El-Shanawany et al. 2019	Yes1	No	Yes1	No	No	No	No	Yes2	2
Feehan et al. 2020	Yes2	Yes2	Yes1	Yes2	No	Yes2	Yes1	Yes1	3
Feeley et al. 2020	No	Yes2	Yes3	Yes2	Yes2	Yes1	Yes3	Yes3	1
Fortini et al. 2020	Yes1	Yes3	No	No	Yes3	No	No	Yes3	1
Geng et al. 2019	Yes1	Yes2	No	No	No	Yes2	No	Yes1	2
Gilljam et al. 2020	No	Yes2	No	No	Yes2	Yes2	Yes1	No	1
Green et al. 2019	Yes1	No	Yes1	No	No	No	No	No	2
Hendricks-Ferguson and Haase 2019	Yes4	Yes1	Yes4	Yes1	No	No	Yes1	No	3
Hsieh et al. 2020	No	Yes2	No	Yes1	No	Yes3	No	No	1
Jacob et al. 2019	Yes3	No	Yes2	No	Yes3	No	Yes3	No	0
Jerome et al. 2019	No	Yes3	No	Yes2	No	No	No	Yes3	0
Keetley et al. 2020	No	No	Yes2	No	No	No	No	Yes2	0
King et al. 2019	No	Yes4	No	Yes1	No	Yes4	Yes1	No	2
Kofoed and Thomsen 2019	Yes2	No	Yes2	No	No	No	No	Yes2	0
Kolko et al. 2020; Hsiung et al. 2019	Yes2	Yes2	Yes2	Yes2	No	No	No	Yes2	0
Kumar et al. 2019	No	Yes2	No	Yes2	Yes2	Yes1	No	No	1
Lachal et al. 2019	No	Yes2	Yes1	Yes2	No	Yes4	Yes2	No	1
Lawson et al. 2020	No	Yes2	No	Yes2	No	No	Yes2	No	0
Lindstrom et al 2020	No	Yes1	No	Yes2	No	No	No	Yes2	1
Mayan et al. 2020	No	No	No	Yes2	No	Yes1	Yes2	No	1
McRoberts et al. 2019	No	Yes2	Yes2	No	No	No	Yes2	Yes2	0
Miller et al. 2019	No	No	No	No	Yes1	Yes1	No	No	2
Ming et al. 2019	No	Yes1	Yes1	Yes2	No	Yes4	No	No	2
Moeenuddin et al. 2019	Yes2	No	Yes1	No	No	No	No	Yes1	2
Mutambo et al. 2020	No	Yes2	No	Yes4	Yes1	Yes1	Yes2	No	2
Nagae et al. 2019	No	Yes1	No	Yes1	No	No	Yes1	No	3
Niemann et al. 2020	Yes1	Yes2	Yes1	Yes2	No	No	No	Yes2	2
Niemitz et al. 2019	No	Yes1	No	Yes1	No	No	Yes2	No	2
Nilses et al. 2019	Yes1	Yes2	Yes2	Yes1	Yes4	Yes2	Yes4	Yes1	3
Nkoy et al. 2019	No	Yes2	No	Yes1	No	No	No	No	1
Parikh et al. 2020	Yes2	Yes2	Yes1	No	No	No	No	Yes1	2
Patel et al. 2019	No	Yes1	No	No	No	No	Yes2	No	1
Sadof et al. 2019	Yes1	No	Yes2	Yes2	No	Yes1	Yes1	Yes2	3
Santos Malavé et al. 2019	Yes1	Yes2	Yes2	No	No	No	Yes2	Yes1	2
Sleath et al. 2019	No	Yes2	No	Yes2	No	No	Yes2	No	0
Trace et al. 2020	Yes2	Yes2	No	Yes4	No	No	No	No	0
Uhm and Kim 2019	No	Yes2	No	Yes1	No	Yes3	Yes2	No	1
Vusio et al. 2020	Yes1	Yes2	Yes1	Yes1	No	No	No	Yes1	4
Wihak et al 2020	Yes1	Yes2	No	Yes2	No	Yes1	Yes1	No	3
Yamada et al. 2020	No	Yes1	Yes1	No	No	Yes3	No	Yes1	3
Young et al. 2019	Yes1	Yes1	No	No	No	No	No	Yes2	2
NICE Bipolar 2019	Yes1	Yes2	Yes2	Yes2	No	Yes2	Yes2	Yes2	1
NICE ADHD 2019	No	Yes2	Yes2	Yes2	No	Yes2	Yes2	Yes2	0
NICE EoL 2019	Yes2	Yes2	Yes2	Yes1	Yes2	Yes2	Yes2	Yes2	1
# objectives	17	14	12	15	2	8	10	9	87
# activities	13	31	16	22	5	10	17	15	129
# quan results	1	2	1	2	2	4	4	3
# qual results/ recommendations	1	2	1	2	1	3	1	0
# yes	32	49	30	41	10	25	32	27
# no	29	12	31	20	51	36	29	34
# total (to verify)	61	61	61	61	61	61	61	61
% objectives	0.274194	0.225806	0.193548	0.241935	0.0322581	0.129032	0.16129	0.145161
% activities	0.209677	0.5	0.258065	0.354839	0.0806452	0.16129	0.274194	0.241935
% quan results	0.016129	0.0322581	0.016129	0.0322581	0.0322581	0.0645161	0.0645161	0.0483871
% qual results/ recommendations	0.016129	0.0322581	0.016129	0.0322581	0.016129	0.0483871	0.016129	0
% yes	0.516129	0.790323	0.483871	0.66129	0.16129	0.403226	0.516129	0.435484
% no	0.467742	0.193548	0.5	0.322581	0.822581	0.580645	0.467742	0.548387
% total (to verify)	0.983871	0.983871	0.983871	0.983871	0.983871	0.983871	0.983871	0.983871
# objectives AND activities	30	45	28	37	7	18	27	24
% objectives AND activities	0.483871	0.725806	0.451613	0.596774	0.112903	0.290323	0.435484	0.387097
% to verify	0.483871	0.725806	0.451613	0.596774	0.112903	0.290323	0.435484	0.387097
Excluded late:
Lyon et al. 2019	No	Yes2	No	Yes2	No	Yes1	Yes1	Yes1	3

## Sheet: OLD T3 (for review)
Author, yr, citation	Communication and information provision	Family involvement	Access to care	Care coordination	Respect for child and family	Follow-up and continuity of care	Emotional support	Physical comfort
Alsem et al. 2019	✓	✓	No	No	No	No	No	No
An et al. 2019; An et al. 2018	✓	✓	No	No	✓	No	No	No
Barriteau et al. 2020	✓	No	✓	✓	No	No	No	No
Beck et al. 2019	✓	✓	No	No	✓	No	No	No
Bosak et al. 2019	No	✓	No	No	✓	No	No	No
Callahan et al. 2019	No	✓	No	No	No	No	✓	No
Cama et al. 2020	No	No	✓	✓	No	No	No	No
Camden 2019	✓	No	✓	No	No	No	No	No
Caskey et al. 2019	✓	✓	✓	✓	No	✓	No	No
Chakravorty et al. 2019	✓	✓	✓	✓	✓	No	No	No
Cho et al. 2019	✓	No	✓	✓	No	✓	No	No
Clark et al. 2019	✓	✓	✓	✓	✓	✓	✓	✓
Dadds et al 2019	✓	✓	✓	No	No	No	✓	No
Dean et al. 2019	No	No	✓	No	No	No	No	No
Di Giuseppe et al. 2020	✓	No	No	No	No	No	No	No
Donnelly et al. 2020	✓	✓	✓	✓	✓	✓	✓	No
Eberhart et al 2019	✓	✓	✓	No	✓	No	No	No
El-Shanawany et al. 2019	No	No	✓	✓	No	✓	No	No
Feehan et al. 2020	✓	✓	✓	✓	✓	✓	✓	No
Feeley et al. 2020	✓	✓	No	No	No	No	✓	✓
Fortini et al. 2020	No	No	✓	No	No	No	No	No
Geng et al. 2019	✓	No	✓	No	No	✓	✓	No
Gilljam et al. 2020	✓	No	No	No	✓	No	✓	✓
Green et al. 2019	No	No	✓	✓	No	No	No	No
Hendricks-Ferguson and Haase 2019	✓	✓	No	No	✓	No	No	No
Hsieh et al. 2020	✓	✓	No	No	No	No	No	No
Jacob et al. 2019	No	No	No	✓	No	No	No	No
Jerome et al. 2019	No	✓	No	No	No	No	No	No
Keetley et al. 2020	No	No	No	✓	No	✓	No	No
King et al. 2019	No	✓	No	No	✓	No	No	No
Kofoed and Thomsen 2019	No	No	✓	✓	No	✓	No	No
Kolko et al. 2020; Hsiung et al. 2019	✓	✓	✓	✓	No	✓	No	No
Kumar et al. 2019	✓	✓	No	No	No	No	✓	✓
Lachal et al. 2019	✓	✓	No	✓	✓	No	No	No
Lawson et al. 2020	✓	✓	No	No	✓	No	No	No
Lindstrom et al 2020	✓	✓	No	No	No	✓	No	No
Lyon et al. 2019	✓	✓	No	No	✓	✓	✓	No
Mayan et al. 2020	No	✓	No	No	✓	No	✓	No
McRoberts et al. 2019	✓	No	No	✓	✓	✓	No	No
Miller et al. 2019	No	No	No	No	No	No	✓	✓
Ming et al. 2019	✓	✓	No	✓	No	No	No	No
Moeenuddin et al. 2019	No	No	✓	✓	No	✓	No	No
Mutambo et al. 2020	✓	No	No	No	✓	No	✓	✓
Nagae et al. 2019	✓	✓	No	No	✓	No	No	No
NICE Bipolar 2019	✓	✓	✓	✓	✓	✓	✓	No
NICE ADHD 2019	✓	✓	No	✓	✓	✓	✓	No
NICE EoL 2019	✓	✓	✓	✓	✓	✓	✓	✓
Niemann et al. 2020	✓	✓	✓	✓	No	✓	No	No
Niemitz et al. 2019	✓	✓	No	No	✓	No	No	No
Nilses et al. 2019	✓	✓	✓	✓	No	✓	✓	No
Nkoy et al. 2019	✓	✓	No	No	No	No	No	No
Parikh et al. 2020	✓	No	✓	✓	No	✓	No	No
Patel et al. 2019	✓	No	No	No	✓	No	No	No	✓
Sadof et al. 2019	No	✓	✓	✓	✓	✓	✓	No
Santos Malavé et al. 2019	✓	No	✓	✓	✓	✓	No	No
Sleath et al. 2019	✓	✓	No	No	✓	No	No	No
Trace et al. 2020	✓	No	✓	No	No	No	No	No
Uhm and Kim 2019	✓	✓	No	No	✓	No	No	No
Vusio et al. 2020	✓	✓	✓	✓	No	✓	No	No
Wihak et al 2020	✓	✓	✓	No	✓	No	✓	No
Yamada et al. 2020	✓	No	No	✓	No	✓	No	No
Young et al. 2019	✓	No	✓	No	No	✓	No	No

## Sheet: Fig 3 (w results)
	Access to care	Information sharing	Care coordination	Family involvement	Physical comfort	Emotional support	Respect	Continuity of care	Reduction of time burden	Financial support
	0.516129	0.806452	0.483871	0.677419	0.16129	0.419355	0.532258	0.451613	0.193548	0.112903
	Information sharing, communication, and education	Family involvement in care	Respect for patient and family preferences	Access to care	Care coordination	Continuity of care	Emotional support	Physical comfort
	0.806452	0.677419	0.532258	0.516129	0.483871	0.451613	0.419355	0.16129
